# Supplementary material for: Spectroscopic Nuclear Magnetic Resonance and Fourier Transform–Infrared Approach Used for the Evaluation of Healing After Surgical Interventions for Patients with Colorectal Cancer: A Pilot Study
Source: Cancers (Basel). 2025 Mar 5;17(5):887. doi: 10.3390/cancers17050887 (PMC11899188; doi:10.3390/cancers17050887)
Supplement: Supplementary file 1 [file cancers-17-00887-s001.zip]

Archive with 1 entries (1 files):
- cancers-3466985-supplementary.pdf
